# Supplementary material for: Methylammonium Tetrel Halide Perovskite Ion Pairs and Their Dimers: The Interplay between the Hydrogen-, Pnictogen- and Tetrel-Bonding Interactions
Source: Int J Mol Sci. 2023 Jun 23;24(13):10554. doi: 10.3390/ijms241310554 (PMC10341982; doi:10.3390/ijms241310554)
Supplement: Supplementary file 1 [file ijms-24-10554-s001.zip]

Archive with 1 entries (1 files):
- ijms-2412034-supplementary.pdf
